# Supplementary material for: Influence of Light Quality on the Initial Development in Edible Brown Alga Cladosiphon okamuranus
Source: Plants (Basel). 2026 Mar 13;15(6):895. doi: 10.3390/plants15060895 (PMC13030692; doi:10.3390/plants15060895)
Supplement: Supplementary file 1 [file plants-15-00895-s001.zip]

Archive with 10 entries (10 files):
- Table S3.pdf
- __MACOSX/._Table S3.pdf
- Table S1.pdf
- __MACOSX/._Table S1.pdf
- Table S2.pdf
- __MACOSX/._Table S2.pdf
- Figure_S1.pdf
- __MACOSX/._Figure_S1.pdf
- Figure S2.pdf
- __MACOSX/._Figure S2.pdf
